# Supplementary material for: Left ventricular long-axis function in hypertrophic cardiomyopathy - Relationships between e`, early diastolic excursion and duration, and systolic excursion
Source: PLoS One. 2020 Oct 7;15(10):e0240296. doi: 10.1371/journal.pone.0240296 (PMC7540873; doi:10.1371/journal.pone.0240296)
Supplement: S1 File — (XLSX) [file pone.0240296.s001.xlsx]

## Sheet: HOCM 22 & controls
HCM	SEX	AGE	HEIGHT	WEIGHT	BMI	BSA	SBP	DBP	Obstruction	Pgrad	LVEDD	SWT	PWT		Septal s`	Septal e`	Septal a`	Septal Sexc	Septal EDExc	Septal Aexc	Sept Q-ONSETS	Sept Q-ENDS	Sept Sdur	Sept Q-OnsetE	Septal Q- PeakE	Septal Q- EndE	Septal R-R	Septal HR	Septal IVRT	Septal EDDur	Septal EDAT	Sept EDDT		Lat s`	Lat e`	Lat a`	Lat Sexc	Lat EDExc	Lat Aexc	Lat Q-OnsetS	Lat Q-EndS	Lat Sdur	Lat Q-OnsetE	Lat Q-PeakE	Lat Q-EndE	Lat R-R	Lat HR	Lat IVRT	Lat EDDur
0	1	18	185	69	20.1607	1.91	90	60			5.4	0.83	0.87		9.23333	9.06667	6.96667	1.23333	0.833333	0.473333	0.11	0.39	0.28	0.476667	0.53	0.653333	0.963333	62.3033	0.0866667	0.176667	0.0533333	0.123333		16	17	7.65	1.65	1.35	0.35	0.085	0.355	0.18	0.445	0.55	0.77	1.515	46.5438	0.06	0.325
0	0	27	163	60	22.5827	1.64	105	70			4.4	0.9	0.9		7.3	11	7.7	1.2	0.715	0.47	0.105	0.39	0.19	0.485	0.54	0.62	0.79	75.9494	0.0633333	0.135	0.055	0.08		11.6667	19.3333	9.83333	1.73333	1.2	0.52	0.09	0.383333	0.293333	0.463333	0.51	0.6	0.78	76.9315	0.08	0.136667
0	0	28	178	76	23.9869	1.94	110	70			4.5	0.7	0.7		10	9.7	11	1.35	0.8	0.555	0.085	0.365	0.186667	0.43	0.48	0.58	0.79	75.9615	0.0433333	0.15	0.05	0.1		11	15	7.86667	1.5	1.16667	0.343333	0.0866667	0.366667	0.28	0.423333	0.5	0.56	0.806667	74.3902	0.0566667	0.136667
0	1	31	175	65	21.2245	1.79	125	75			5.18	0.9	0.86		7.9	11	6.75	1.45	1.05	0.505	0.125	0.44	0.21	0.51	0.58	0.7	1.3	46.1538	0.0466667	0.19	0.07	0.12		9.65	15	8.5	1.75	1.25	0.505	0.12	0.42	0.2	0.505	0.55	0.67	1.25	48.0769	0.0566667	0.165
0	1	32	174	85	28.075	2	120	80			5.3	0.8	0.9		11.5	11	19.5	1.85	0.98	0.855	0.065	0.355	0.193333	0.425	0.49	0.605	0.81	74.0854	0.0466667	0.18	0.065	0.115		14	16	13	1.95	1.45	0.625	0.07	0.355	0.19	0.425	0.495	0.6	0.91	65.9341	0.0466667	0.175
0	1	34	190	91	25.2078	2.19	115	70			5.8	1.1	1.1		9.7	8.75	9.15	1.7	0.865	0.695	0.115	0.415	0.2	0.52	0.56	0.69	1.1	54.5455	0.07	0.17	0.04	0.13		13.5	21.5	9.2	2.35	1.5	0.59	0.115	0.425	0.206667	0.505	0.565	0.655	1.2	50	0.0533333	0.15
0	1	35	176	80	25.8264	1.96	100	60			5.43	1.07	1.03		7.95	9.2	7.3	1.4	0.855	0.56	0.12	0.445	0.216667	0.53	0.595	0.71	1.4	42.8571	0.0566667	0.18	0.065	0.115		16	23	10.8	2	1.45	0.595	0.105	0.425	0.213333	0.515	0.59	0.645	1.4	42.8571	0.06	0.13
0	1	37	178	74	23.3556	1.92	100	60			5.08	0.81	0.86		7.36667	8.63333	8.5	1.1	0.6	0.543333	0.11	0.386667	0.276667	0.483333	0.53	0.64	0.913333	65.7056	0.0966667	0.156667	0.0466667	0.11		12	13.6667	7.93333	1.56667	1.1	0.486667	0.0933333	0.39	0.296667	0.466667	0.53	0.626667	0.9	66.6722	0.0766667	0.16
0	1	38	173	63	21.0498	1.75	115	70			4.8	0.9	0.9		6.73333	10	8.03333	1.1	0.773333	0.426667	0.106667	0.423333	0.316667	0.49	0.553333	0.643333	0.983333	61.0267	0.0666667	0.153333	0.0633333	0.09		13.3333	16.6667	9.03333	1.3	1.06	0.383333	0.103333	0.383333	0.28	0.486667	0.543333	0.61	1.03333	58.1818	0.103333	0.123333
0	1	39	184	85	25.1063	2.08	110	70			5.53	0.8	0.88		12	12.6667	14	1.26667	1.03333	0.66	0.0833333	0.356667	0.273333	0.433333	0.483333	0.576667	0.863333	69.5125	0.0766667	0.143333	0.05	0.0933333		15	15.5	12	1.85	1.2	0.625	0.055	0.345	0.193333	0.415	0.485	0.575	0.845	71.0283	0.0466667	0.16
0	1	39	173	76	25.3934	1.9	124	66			5.4	0.82	0.79		6.63333	8.03333	8.4	0.866667	0.68	0.573333	0.113333	0.403333	0.29	0.483333	0.536667	0.69	0.843333	71.1485	0.08	0.206667	0.0533333	0.153333		9.16667	12	9.2	1.5	0.903333	0.53	0.103333	0.416667	0.313333	0.47	0.523333	0.646667	0.836667	71.7222	0.0533333	0.176667
0	1	39	178	84	26.5118	2.02	130	80			5.2	0.94	0.96		9.66667	7.13333	9.66667	1.26667	0.573333	0.673333	0.09	0.393333	0.303333	0.486667	0.523333	0.62	0.726667	82.5826	0.0933333	0.133333	0.0366667	0.0966667		19.3333	16.6667	11.4	2.06667	1.36667	0.56	0.106667	0.39	0.283333	0.45	0.52	0.64	0.736667	81.4715	0.06	0.19
0	0	42	165	65	23.8751	1.72	105	70			4.6	0.8	0.7		8.45	11.5	8.9	1.55	0.775	0.635	0.115	0.435	0.213333	0.53	0.59	0.665	1.05	57.2727	0.0633333	0.135	0.06	0.075		13	18.5	13.5	1.93	1.05	0.6	0.13	0.43	0.2	0.54	0.58	0.66	0.995	60.303	0.0733333	0.12
0	1	43	181	76	23.1983	1.96	105	70			5.2	0.8	0.8		9	11.5	7.35	1.65	1.03	0.55	0.095	0.4	0.203333	0.465	0.535	0.67	0.86	70.0041	0.0433333	0.205	0.07	0.135		12	20.5	9.35	2.1	1.55	0.505	0.09	0.4	0.206667	0.44	0.525	0.605	1	60	0.0266667	0.165
0	1	43	182	84	25.3593	2.05	120	80			5.18	1.08	0.99		9.9	10.4	9.85	1.4	0.93	0.515	0.11	0.38	0.18	0.455	0.52	0.615	0.905	66.3166	0.05	0.16	0.065	0.095		13	16	8.65	1.65	1.15	0.52	0.1	0.4	0.2	0.47	0.515	0.635	0.965	62.1778	0.0466667	0.165
0	0	47	160	64	25	1.67	120	70			4.9	0.95	0.9		7.5	8.35	7.05	1.65	0.755	0.485	0.115	0.435	0.213333	0.535	0.595	0.725	1.05	57.2727	0.0666667	0.19	0.06	0.13		10	15.5	9.15	1.7	1.1	0.595	0.135	0.45	0.21	0.52	0.58	0.69	0.935	64.173	0.0466667	0.17
0	1	48	168	72	25.5102	1.82	110	75			4.9	1	0.9		6.13333	6.36667	7.33333	1.03333	0.586667	0.563333	0.12	0.416667	0.296667	0.52	0.57	0.69	0.97	61.8601	0.103333	0.17	0.05	0.12		12.6667	10.6667	13.3333	1.86667	1.05	0.766667	0.103333	0.426667	0.323333	0.496667	0.573333	0.666667	0.98	61.2287	0.07	0.17
0	1	49	178	85	26.8274	2.03	120	85			4.67	0.89	0.84		8.26667	5.3	8.9	1.36667	0.586667	0.673333	0.113333	0.39	0.276667	0.486667	0.54	0.69	0.833333	72.0023	0.0966667	0.203333	0.0533333	0.15		9.2	8.3	14	1.13333	0.556667	0.57	0.156667	0.406667	0.25	0.5	0.54	0.626667	0.84	71.4286	0.0933333	0.126667
0	1	50	180	86	26.5432	2.06	95	70			6.2	1.1	1.1		6.95	5.8	9.6	1.1	0.64	0.48	0.095	0.39	0.196667	0.45	0.545	0.67	0.79	75.9615	0.04	0.22	0.095	0.125		11.6667	13.6667	12.6667	1.93333	1.3	0.656667	0.1	0.4	0.3	0.46	0.53	0.636667	0.8	75.0539	0.06	0.176667
0	0	51	156	65	26.7094	1.65	115	75			4.53	0.69	0.74		9.35	8.95	11	1.6	0.89	0.7	0.105	0.415	0.206667	0.495	0.555	0.625	1.3	46.1538	0.0533333	0.13	0.06	0.07		9.1	13	10.85	1.9	1.15	0.61	0.12	0.44	0.213333	0.515	0.57	0.675	1.25	48.0769	0.05	0.16
0	1	51	174	80	26.4236	1.95	125	75			4.67	0.87	1.05		8.76667	7.23333	10	1.3	0.65	0.703333	0.0966667	0.373333	0.276667	0.5	0.553333	0.636667	0.96	62.5045	0.126667	0.136667	0.0533333	0.0833333		13.5	11.5	11.5	1.55	0.95	0.625	0.09	0.39	0.2	0.45	0.52	0.635	0.945	63.4938	0.04	0.185
0	0	52	175	75	24.4898	1.9	130	90			4.97	0.81	0.86		6.7	6.36667	8.9	1.03333	0.483333	0.593333	0.123333	0.386667	0.263333	0.483333	0.53	0.643333	0.85	70.5947	0.0966667	0.16	0.0466667	0.113333		7.2	9.9	6.3	1.15	0.63	0.395	0.14	0.405	0.176667	0.475	0.535	0.61	0.83	72.2997	0.0466667	0.135
1	0	17	170	75	25.9516	1.88	120	60	Exercise	60	4.1	2.3	1.8		7.2	5.7	6.15	1.35	0.85	0.475	0.125	0.44	0.315	0.535	0.625	0.77	1.2	50	0.0633333	0.235	0.09	0.145		8.4	6.8	7.05	1.25	0.845	0.43	0.135	0.455	0.32	0.545	0.62	0.775	1.1	54.5455	0.06	0.23
1	0	22	158	51	20.4294	1.52	98	50	Rest	135	4.6	2.2	1		8.2	4.5	5.5	1.05	0.64	0.445	0.14	0.435	0.196667	0.625	0.73	0.905	1.1	54.5455	0.126667	0.28	0.105	0.175		6.8	4.95	6.55	1.3	0.985	0.385	0.145	0.48	0.335	0.595	0.63	0.97	1	60	0.0766667	0.375
1	0	25	173	64	21.3839	1.75	115	75	Ectopic	36	3.9	2.2	1		7.36667	7.53333	7.16667	1.23333	0.8	0.403333	0.0866667	0.356667	0.27	0.42	0.493333	0.593333	0.73	82.2329	0.0633333	0.173333	0.0733333	0.1		8.23333	8.86667	8.5	1.2	0.823333	0.39	0.11	0.373333	0.263333	0.443333	0.51	0.61	0.75	80	0.07	0.166667
1	1	28	180	82	25.3086	2.02	120	70	Rest	175	4.7	2	1.6		6.6	2.83333	5.53333	0.833333	0.493333	0.406667	0.123333	0.386667	0.263333	0.623333	0.656667	0.926667	1.03333	58.1818	0.236667	0.303333	0.0333333	0.27		6.55	2.35	8.1	0.84	0.235	0.585	0.125	0.395	0.27	0.715	0.8	0.9	0.99	60.6061	0.213333	0.185
1	0	28	160	68	26.5625	1.74	110	70	Rest	143	4.7	1.8	1.1		5.25	4.95	8.1	0.955	0.455	0.58	0.15	0.445	0.196667	0.64	0.69	0.83	1.25	48.0769	0.13	0.19	0.05	0.14		5.25	7.75	7.1	1.05	0.76	0.33	0.19	0.475	0.285	0.625	0.685	0.85	1.35	44.4444	0.1	0.225
1	0	34	183	82	24.4857	2.04	120	80	Valsalva	81	4.8	2.2	1		7.3	7.23333	6.16667	1.2	0.723333	0.443333	0.103333	0.463333	0.36	0.536667	0.626667	0.746667	0.863333	69.7632	0.0733333	0.21	0.09	0.12		6.45	9.1	8.2	0.84	0.595	0.37	0.225	0.44	0.215	0.565	0.61	0.7	0.885	67.7966	0.0833333	0.135
1	1	34	185	97	28.3419	2.23	115	70	Rest	114	5	2.9	1.5		5.93333	5.36667	5.96667	1.03	0.57	0.51	0.136667	0.45	0.313333	0.616667	0.72	0.84	1.06667	56.3636	0.166667	0.223333	0.103333	0.12		7.65	6.8	7.15	1.35	0.87	0.455	0.145	0.535	0.39	0.595	0.66	0.815	1.1	54.5455	0.04	0.22
1	1	35	179	69	21.5349	1.85	100	70	Rest	75	5	1.9	1.4		8.8	4.93333	9.53333	1.1	0.356667	0.716667	0.106667	0.35	0.243333	0.496667	0.54	0.613333	0.69	86.9687	0.146667	0.116667	0.0433333	0.0733333		5.85	6.1	8.7	0.76	0.36	0.425	0.205	0.415	0.21	0.495	0.53	0.62	0.705	85.1064	0.0533333	0.125
1	1	35	183	89	26.5759	2.13	140	80	Rest	93	5.4	2.9	1.2		10.8	6.4	11.55	0.935	0.48	0.675	0.1	0.315	0.143333	0.445	0.5	0.61	0.81	74.0854	0.0866667	0.165	0.055	0.11		14.3333	12	13.6667	1.36667	0.83	0.59	0.1	0.336667	0.236667	0.42	0.48	0.576667	0.79	75.9494	0.0833333	0.156667
1	1	35	180	96	29.6296	2.19	120	70	Exercise	27	4	2.2	0.9		6.06667	4.8	6.06667	1.03	0.626667	0.533333	0.14	0.44	0.3	0.62	0.7	0.846667	0.966667	62.0794	0.18	0.226667	0.08	0.146667		11	7	13.5	1.8	1.1	0.675	0.135	0.435	0.3	0.575	0.635	0.875	0.975	61.5385	0.0933333	0.3
1	1	36	181	96	29.3031	2.2	110	70	Rest	104	4.7	1.6	1.5		6.55	2.75	5.35	0.915	0.385	0.465	0.08	0.365	0.19	0.475	0.58	0.7	1.05	57.2727	0.0733333	0.225	0.105	0.12		5.1	2.9	8.7	0.805	0.32	0.515	0.1	0.375	0.275	0.515	0.6	0.71	1.05	57.1429	0.0933333	0.195
1	1	40	176	86	27.7634	2.05	120	75	Valsalva	87	4.5	2	1.6		7	5.3	4.65	1.45	0.925	0.465	0.125	0.47	0.23	0.545	0.635	0.865	1.1	54.5455	0.05	0.32	0.09	0.23		9.95	8.25	11	2.05	1.4	0.54	0.15	0.48	0.33	0.6	0.715	0.89	1.15	52.1739	0.08	0.29
1	1	42	158	56	22.4323	1.57			Valsalva	19	4.6	2.4	2.4		5.65	4.5	11	0.855	0.27	0.705	0.13	0.36	0.153333	0.59	0.635	0.695	0.87	69.0476	0.153333	0.105	0.045	0.06		4.9	3.05	12	0.67	0.245	0.47	0.18	0.38	0.2	0.61	0.66	0.745	0.835	71.8563	0.153333	0.135
1	1	43	178	93	29.3524	2.14	105	65	Rest	143	5.5	2	1.4		6.76667	2.43333	7.1	0.93	0.326667	0.59	0.0866667	0.396667	0.31	0.583333	0.623333	0.853333	1.03333	58.1818	0.186667	0.27	0.04	0.23		6.8	4.6	8.45	1.1	0.56	0.475	0.105	0.445	0.34	0.52	0.585	0.74	1.1	54.5455	0.05	0.22
1	0	44	164	80	29.7442	1.91	105	60	Valsalva	97	4.9	1.1	1		7.85	6.15	9.7	1.35	0.795	0.58	0.1	0.385	0.19	0.52	0.595	0.745	0.9	66.6667	0.09	0.225	0.075	0.15		9.5	7.15	16	1.65	0.9	0.73	0.105	0.4	0.295	0.505	0.585	0.74	0.85	70.5882	0.07	0.235
1	1	45	184	87	25.6971	2.11	130	70	Valsalva	42	4.4	1.9	1.4		8.85	6.7	6.3	1.35	0.9	0.455	0.125	0.42	0.196667	0.51	0.575	0.775	0.885	67.8161	0.06	0.265	0.065	0.2		9.83333	6.93333	8.7	1.33333	0.76	0.536667	0.13	0.456667	0.326667	0.55	0.593333	0.786667	0.91	65.9341	0.0933333	0.236667
1	1	48	176	82	26.4721	2			Rest	64	5.4	2.9	1.2		5.5	5.8	5.85	0.535	0.37	0.45	0.125	0.37	0.163333	0.56	0.63	0.685	1.1	54.5455	0.126667	0.125	0.07	0.055		8.9	9.3	5.6	1.03	0.733333	0.276667	0.14	0.4	0.26	0.476667	0.546667	0.646667	0.996667	60.2007	0.0766667	0.17
1	1	51	166	59	21.4109	1.65	90	53	Valsalva	82	4.8	1.2	0.7		5.7	8.26667	5.73333	1.06667	0.833333	0.32	0.1	0.41	0.31	0.493333	0.573333	0.69	0.953333	62.9573	0.0833333	0.196667	0.08	0.116667		10	13.5	5.8	1.4	1.15	0.33	0.085	0.42	0.335	0.535	0.62	0.695	1.1	54.5455	0.0766667	0.16
1	1	53	173	71	23.7228	1.84			Valsalva	31	3.8	2	1.1		11	8.35	8.3	1.15	0.785	0.405	0.095	0.32	0.225	0.425	0.47	0.625	0.745	80.5405	0.07	0.2	0.045	0.155		16	12	14	1.8	1.1	0.68	0.08	0.37	0.29	0.42	0.48	0.59	0.77	77.9221	0.025	0.17
1	1	53	173	89	29.737	2.07	130	80	Rest	93	3.8	1.8	1.5		6.1	5.4	7.4	1.3	0.715	0.61	0.105	0.425	0.213333	0.56	0.635	0.815	1.15	52.2727	0.09	0.255	0.075	0.18		6.5	8.15	9.25	1.3	0.83	0.5	0.12	0.42	0.3	0.555	0.61	0.75	1.1	54.5455	0.09	0.195
1	1	54	177	89	28.4082	2.1	135	80	Valsalva	68	3.9	1.5	0.8		7.53333	5.8	9.66667	1.26667	0.596667	0.686667	0.123333	0.433333	0.31	0.556667	0.62	0.74	0.933333	64.3167	0.123333	0.183333	0.0633333	0.12		9.8	7.05	8.3	1.1	0.635	0.495	0.12	0.415	0.295	0.54	0.615	0.745	0.89	67.4157	0.0833333	0.205
1	1	54	187	85	24.3	2.1	130	70	Rest	148	2.2	1.5	0.67		5.4	3.9	6.3	0.82	0.4	0.54	0.15	0.41	0.26	0.57	0.62	0.73	0.83	72.2892	0.16	0.16	0.05	0.11		8.6	8.9	8.5	1.1	0.97	0.52	0.13	0.34	0.21	0.46	0.57	0.67	0.81	74.0741	0.12	0.21
[truncated: 14 more columns]
